# Supplementary material for: One-Step Fabrication of Poly(vinylidene Fluoride-Co-Hexafluoropropylene)/Perfluorodecyltriethoxysilane Fibrous Membranes with Waterproof, Breathable, and Radiative Cooling Properties
Source: Molecules. 2025 Feb 7;30(4):763. doi: 10.3390/molecules30040763 (PMC11858151; doi:10.3390/molecules30040763)
Supplement: Supplementary file 1 [file molecules-30-00763-s001.zip]

Archive with 1 entries (1 files):
- molecules-3427843-supplementary.pdf
